# Supplementary material for: Genome organization and molecular characterization of the three Formica exsecta viruses—FeV1, FeV2 and FeV4
Source: PeerJ. 2019 Feb 20;6:e6216. doi: 10.7717/peerj.6216 (PMC6387575; doi:10.7717/peerj.6216)
Supplement: Table S1 — The number of individuals pooled in each of the totals of 14 libraries sequenced by Institute for Molecular Medicine Finland (FIMM) or Beijing Genomics Institute (BGI). Caste and developmental stage of Formica exsecta are given together with a number of individuals pooled in each library along with number source colonies in parentheses (Note: Each colony contributed equally in individuals pooling). [file peerj-07-6216-s001.xlsx]

## Sheet: Table S1
Table S1. Number of individuals pooled in each of the 14 libraries sequenced by Institute for Molecular Medicine Finland (FIMM) or Beijing Genomics Institute (BGI). The numbers refer to the total number of individuals, and the number of colonies
Caste/Sex	Life stages	FIMM	BGI	RNASeq Library
		Individuals (Colonies)	Individuals (Colonies)
Queen	Old overwintered	6 (6)	4 (4)	Lib-1
	New	10 (5)	8 (4)	Lib-2
	Old cocoon	8 (4)	6 (3)	Lib-3
	Intermediate cocoon	8 (4)	6 (3)
	Young cocoon	8 (4)	6 (3)
Worker	Old overwintered	18 (6)	30 (8)	Lib-4
	New	10 (5)	15 (6)	Lib-5
	Old cocoon	8 (4)	6 (3)	Lib-6
	Intermediate cocoon	8 (4)	6 (3)
	Young cocoon	8 (4)	6 (3)
Male	Adult	3 (3)	3 (3)	Lib-7
	Old cocoon	3 (3)	3 (3)
	Intermediate cocoon	3 (3)	3 (3)
	Young cocoon	3 (3)	3 (3)
	Total	104 (58)	105 (52)
