# Supplementary material for: Genome organization and molecular characterization of the three Formica exsecta viruses—FeV1, FeV2 and FeV4
Source: PeerJ. 2019 Feb 20;6:e6216. doi: 10.7717/peerj.6216 (PMC6387575; doi:10.7717/peerj.6216)
Supplement: Table S2 — Biosample details of raw sequencing data. Each biosample includes information on sequencing location, developmental stage, sample name and Sequence read archive (SRA) ID. [file peerj-07-6216-s002.xlsx]

## Sheet: Table S2
Table S2.Biosample details of raw sequencing data. Each biosample includes information on sequencing location, developmental stage, sample name and sequence read archive (SRA) ID.
Organism	BioSample:	Sample Name	SRA ID	Description (Developmental stage)	Sequencing Location	Individuals pooled
Formica exsecta	SAMN02297446	Sample1_male	SRS465869	Pooled Male: Adult+cocoons	Beijing Genomics Institute (BGI)	12
Formica exsecta	SAMN02297447	Sample2_CQ;	SRS465875	Cocoon Queen: Old+Young+Intermediate	Beijing Genomics Institute (BGI)	18
Formica exsecta	SAMN02297448	Sample3_NQ;	SRS465876	New Queen	Beijing Genomics Institute (BGI)	8
Formica exsecta	SAMN02297449	Sample4_OQ;	SRS465877	Old overwintered Queen	Beijing Genomics Institute (BGI)	4
Formica exsecta	SAMN02297450	Sample5_CW;	SRS465879	Cocoon Workers: Old+Young+Intermediate	Beijing Genomics Institute (BGI)	18
Formica exsecta	SAMN02297451	Sample6_NW;	SRS465881	New Workers	Beijing Genomics Institute (BGI)	15
Formica exsecta	SAMN02297452	Sample7_OW;	SRS465884	Old overwintered Workers	Beijing Genomics Institute (BGI)	30
Formica exsecta	SAMN03799239	Sample8_male	SRS973758	Pooled Male: Adult+cocoons	Institute for Molecular Medicine Finland (FIMM)	12
Formica exsecta	SAMN03799240	Sample9_CQ;	SRS973761	Cocoon Queen: Old+Young+Intermediate	Institute for Molecular Medicine Finland (FIMM)	24
Formica exsecta	SAMN03799241	Sample10_NQ	SRS973757	New Queen	Institute for Molecular Medicine Finland (FIMM)	10
Formica exsecta	SAMN03799242	Sample11_OQ	SRS973756	Old overwintered Queen	Institute for Molecular Medicine Finland (FIMM)	6
Formica exsecta	SAMN03799243	Sample12_CW	SRS973755	Cocoon Workers: Old+Young+Intermediate	Institute for Molecular Medicine Finland (FIMM)	24
Formica exsecta	SAMN03799244	Sample13_NW	SRS973754	New Workers	Institute for Molecular Medicine Finland (FIMM)	10
Formica exsecta	SAMN03799245	Sample14_OW	SRS973752	Old overwintered Workers	Institute for Molecular Medicine Finland (FIMM)	18
