# Supplementary material for: Genome organization and molecular characterization of the three Formica exsecta viruses—FeV1, FeV2 and FeV4
Source: PeerJ. 2019 Feb 20;6:e6216. doi: 10.7717/peerj.6216 (PMC6387575; doi:10.7717/peerj.6216)
Supplement: Table S3 — Genes and primer sequences used for RT-PCR verification of viruses. [file peerj-07-6216-s003.xlsx]

## Sheet: Table S3
Table S3. Genes and primer sequences used for RT‐PCR verification of viruses .
Primer	Forward	Reverse	Annealing temp. (°C)	Product size (bp)	Gene
Virus Primer
FeV1	ACGAGAAACGTTCCCACGAA	CTAGGTAGGCTGCGGACAAG	59.9	126	ORF1/Gene1
FEV2	TGGGAGCTTATCGACGTGC	AGCCTGGCCCAAAGTTCT	59.86	147	ORF1 /Gene1
FEV4	CGCATTACCCGCCTAGCA	GTGGAGAACATGCCCGCT	59.89	77	ORF3/ Gene3
Control primer
RpS9	CCAACGGCATATTCGAGTAC	CAGTTTAATCCTCCTCTTCTTC	58	NA	NA
GAPDH	ACGGTTTTCTGAGTGGCTGT	ATCTGCTCATTTGGAAGGC	59	NA	NA
