# Supplementary material for: Genome organization and molecular characterization of the three Formica exsecta viruses—FeV1, FeV2 and FeV4
Source: PeerJ. 2019 Feb 20;6:e6216. doi: 10.7717/peerj.6216 (PMC6387575; doi:10.7717/peerj.6216)
Supplement: Table S4 — All virus genome sequences used for the phylogenetic analysis of FeV1, FeV2, and FeV4, with detailed information on virus family, virus name, sequence length (bp), and NCBI ID. [file peerj-07-6216-s004.xlsx]

## Sheet: Table S4
Table S4. All virus genome sequences used for the phylogenetic analysis of FeV1, FeV2 and FeV4, with detailed information on virus family, virus name, sequence length (bp), and NCBI ID.
Phylo-geny	NCBI ID	Name	Family	Sequence length
Fig 2	NC_018570.1	Macrobrachium rosenbergii Taihu virus	Dicistroviridae	10,303 bp
Fig 2	NC_009025.1	Israel acute paralysis virus of bees	Dicistroviridae	9,499 bp
Fig 2	NC_004807.1	Kashmir bee virus	Dicistroviridae	9,524 bp
Fig 2	NC_002548.1	Acute bee paralysis virus	Dicistroviridae	9,491 bp
Fig 2	NC_014793.1	Mud crab dicistrovirus	Dicistroviridae	10,436 bp
Fig 2	NC_008029.1	Homalodisca coagulata virus-1	Dicistroviridae	9,345 bp
Fig 2	NC_006559.1	Solenopsis invicta virus 1	Dicistroviridae	8,026 bp
Fig 2	NC_004365.1	Aphid lethal paralysis virus	Dicistroviridae	9,812 bp
Fig 2	NC_003924.1	Cricket paralysis virus	Dicistroviridae	9,185 bp
Fig 2	NC_003783.1	Triatoma virus	Dicistroviridae	9,010 bp
Fig 2	NC_003784.1	Black queen cell virus	Dicistroviridae	8,550 bp
Fig 2	NC_003782.1	Himetobi P virus	Dicistroviridae	9,275 bp
Fig 2	NC_003779.1	Plautia stali intestine virus	Dicistroviridae	8,797 bp
Fig 2	NC_003005.1	Taura syndrome virus	Dicistroviridae	10,205 bp
Fig 2	NC_001874.1	Rhopalosiphum padi virus	Dicistroviridae	10,011 bp
Fig 2	NC_001834.1	Drosophila C virus	Dicistroviridae	9,264 bp
Fig 2	NC_025219.1	Cripavirus NB-1	Dicistroviridae	9,136 bp
Fig 2	NC_023021.1	Formica exsecta Virus1	Dicistroviridae	9,554 bp
Fig 2	MF287662	Formica fusca FeV1	Dicistroviridae	6,093 bp
Fig 2	MF287660	Formica aquilonia FeV1	Dicistroviridae	715 bp
Fig 2	MF287661	Formica cinerea FeV1	Dicistroviridae	3,872 bp
Fig 2	MF287663	Formica pressilabris FeV1	Dicistroviridae	2,793 bp
Fig 2	MF287664	Formica truncorum FeV1	Dicistroviridae	1,489 bp
Fig 4	NC_027713.1	Bombyx mori iflavirus	Iflaviridae	10,119 bp
Fig 4	NC_027128.1	La Jolla virus	Iflaviridae	9,786 bp
Fig 4	NC_026733.1	Graminella nigrifrons virus 1 isolate Ohio	Iflaviridae	9,617 bp
Fig 4	NC_026250.1	Thaumetopoea pityocampa iflavirus 1	Iflaviridae	9,816 bp
Fig 4	NC_025835.1	Dinocampus coccinellae paralysis virus strain Quebec2013	Iflaviridae	10,192 bp
Fig 4	NC_025788.1	Laodelphax striatellus picorna-like virus 2 isolate LsPV2	Iflaviridae	10,889 bp
Fig 4	NC_024497.1	Lymantria dispar iflavirus 1 isolate Ames	Iflaviridae	10,044 bp
Fig 4	NC_024016.1	Heliconius erato iflavirus	Iflaviridae	9,910 bp
Fig 4	NC_021567.1	Nilaparvata lugens honeydew virus-3 genomic RNA	Iflaviridae	10,600 bp
Fig 4	NC_021566.1	Nilaparvata lugens honeydew virus-2 genomic RNA	Iflaviridae	10,985 bp
Fig 4	NC_023483.1	Antheraea pernyi iflavirus isolate LnApIV-02	Iflaviridae	10,176 bp
Fig 4	NC_023676.1	Spodoptera exigua iflavirus 2 isolate Korean	Iflaviridae	9,501 bp
Fig 4	NC_023627.1	Laodelphax striatella honeydew virus 1 isolate Nanjing	Iflaviridae	10,929 bp
Fig 4	NC_023022.1	Formica exsecta virus 2 isolate FeV2	Iflaviridae	9,160 bp
Fig 4	NC_022611.1	Halyomorpha halys virus isolate Beltsville	Iflaviridae	9,271 bp
Fig 4	NC_014137.1	Slow bee paralysis virus	Iflaviridae	9,505 bp
Fig 4	NC_016405.1	Spodoptera exigua iflavirus 1	Iflaviridae	10,347 bp
Fig 4	NC_009530.1	Brevicoryne brassicae picorna-like virus	Iflaviridae	10,180 bp
Fig 4	NC_004830.2	Deformed wing virus	Iflaviridae	10,140 bp
Fig 4	NC_006494.1	Varroa destructor virus-1	Iflaviridae	10,112 bp
Fig 4	NC_005876.1	Kakugo virus	Iflaviridae	10,152 bp
Fig 4	NC_005092.1	Ectropis obliqua picorna-like virus	Iflaviridae	9,394 bp
Fig 4	NC_003781.1	Infectious flacherie virus	Iflaviridae	9,650 bp
Fig 4	NC_003113.1	Perina nuda virus	Iflaviridae	9,476 bp
Fig 4	NC_002066.1	Sacbrood virus	Iflaviridae	8,832 bp
Fig 4	MF287667	Formica fusca FeV2	Iflaviridae	1,397 bp
Fig 4	MF287668	Formica Cinerea FeV2	Iflaviridae	9,145 bp
Fig 4	MF287665	Formica truncorum FeV2	Iflaviridae	420 bp
Fig 4	MF287666	Formica pressilabris FeV2	Iflaviridae	9160 bp
Fig5	NC_001607.1	Borna disease virus	Bornaviridae	8,910 bp
Fig5	NC_013135.1	Drosophila melanogaster sigma virus AP30 N	Rhabdoviridae	12,390 bp
Fig5	NC_022580.1	Drosophila obscura sigma virus 10A	Rhabdoviridae	12,676 bp
Fig5	NC_012702.1	Midway virus	Nyamiviridae	11,752 bp
Fig5	NC_017937.1	Nariva virus	Paramyxoviridae	15,276 bp
Fig5	NC_013955.1	Ngaingan virus	Rhabdoviridae	15,764 bp
Fig5	NC_012703.1	Nyamanini virus	Nyamiviridae	11,631 bp
Fig5	NC_024376.1	Sierra Nevada virus	Nyamiviridae	11,840 bp
Fig5	NC_008514.1	Siniperca chuatsi rhabdovirus	Rhabdoviridae	11,545 bp
Fig5	NC_024702.1	Soybean cyst nematode virus	Nyamiviridae	11,367 bp
Fig5	NC_007020.1	Tupaia virus	Rhabdoviridae	11,440 bp
Fig5	NC_011639.1	Wongabel virus	Rhabdoviridae	13,196 bp
Fig5	MF287670	FeV4 (Formica exsecta)	NA	9,866 bp
Fig5	MF287669	FeV4-Like (Formica fusca)	NA	2,280 bp
