# Supplementary material for: Genome organization and molecular characterization of the three Formica exsecta viruses—FeV1, FeV2 and FeV4
Source: PeerJ. 2019 Feb 20;6:e6216. doi: 10.7717/peerj.6216 (PMC6387575; doi:10.7717/peerj.6216)
Supplement: Table S5 — RT-PCR validation on the original cDNA pools in which the virus was detected, and on 14 colonies collected in July 2013. In 5 colonies no viruses were found, in one colony two viruses were found. [file peerj-07-6216-s005.xlsx]

## Sheet: Sheet1
Table S5. RT-PCR validation on the original cDNA pools in which the virus was detected, and on 14 colonies collected in July 2013. In 5 colonies no viruses were found, in one colony two viruses were found.
Virus	Original cDNA pools							Field collection
	adult queens	newly emerged queens	queen pupae	adult workers	newly emerged workers	worker pupae	mixed pool of males and male pupae	Number of colonies with virus
FeV1	No	Yes	Yes	No	Yes	Yes	Yes	2
FeV2	Yes	Yes	No	Yes	Yes	Yes	Yes	1
FeV4	Yes	Yes	Yes	Yes	Yes	Yes	Yes	9
